# Supplementary material for: Phenotyping Root Systems in a Set of Japonica Rice Accessions: Can Structural Traits Predict the Response to Drought?
Source: Rice (N Y). 2020 Sep 15;13:67. doi: 10.1186/s12284-020-00404-5 (PMC7492358; doi:10.1186/s12284-020-00404-5)
Supplement: Supplementary file 8 — Supplementary Table S1. Pearson’s correlation matrix for 29 traits (28 root traits, and one shoot trait) among 17 rice accessions grown in a phenotyping platform across three layers under irrigated conditions. [file 12284_2020_404_MOESM8_ESM.xlsx]

## Sheet: Plan1
Supplementary Table S1 Pearson’s correlation matrix for 29 traits (28 root traits, and one shoot trait) among 17 rice accessions grown in a phenotyping platform across three layers under irrigated conditions
Trait	RL20	RD20	RV20	FRL20	TRL20	DIAM_TR20	BI20	RL40	RD40	RV40	FRL40	TRL40	DIAM_TR40	BI40	RL60	RD60	RV60	FRL60	TRL60	DIAM_TR60	BI60	TOT_RL	TOT_VOL	alpha_FRL_20_40	alpha_FRL_40_60	alpha_TRL_20_40	alpha_TRL_40_60	RED_TR_20_60
RD20	-0.865**	-	-	-	-	-	-	-	-	-	-	-	-	-	-	-	-	-	-	-	-		-	-	-	-	-	-
RV20	0.851**	-0.522*	-	-	-	-	-	-	-	-	-	-	-	-	-	-	-	-	-	-	-		-	-	-	-	-	-
FRL20	0.997**	-0.889**	0.81**	-	-	-	-	-	-	-	-	-	-	-	-	-	-	-	-	-	-		-	-	-	-	-	-
TRL20	0.713**	-0.34ns	0.965**	0.66**	-	-	-	-	-	-	-	-	-	-	-	-	-	-	-	-	-		-	-	-	-	-	-
DIAM_TR20	0.288ns	0.002ns	0.585*	0.253ns	0.668**	-	-	-	-	-	-	-	-	-	-	-	-	-	-	-	-		-	-	-	-	-	-
BI20	0.834**	-0.933**	0.465ns	0.87**	0.244ns	-0.01ns	-	-	-	-	-	-	-	-	-	-	-	-	-	-	-		-	-	-	-	-	-
RL40	0.718**	-0.631**	0.646**	0.713**	0.531*	0.349ns	0.603**	-	-	-	-	-	-	-	-	-	-	-	-	-	-		-	-	-	-	-	-
RD40	-0.53*	0.658**	-0.223ns	-0.562*	-0.064ns	0.086ns	-0.675**	-0.737**	-	-	-	-	-	-	-	-	-	-	-	-	-		-	-	-	-	-	-
RV40	0.45ns	-0.198ns	0.702**	0.403ns	0.703**	0.508*	0.117ns	0.756**	-0.188ns	-	-	-	-	-	-	-	-	-	-	-	-		-	-	-	-	-	-
FRL40	0.753**	-0.701**	0.61**	0.759**	0.474ns	0.308ns	0.694**	0.988**	-0.796**	0.653**	-	-	-	-	-	-	-	-	-	-	-		-	-	-	-	-	-
TRL40	0.496*	-0.217ns	0.752**	0.452ns	0.777**	0.678**	0.145ns	0.688**	-0.113ns	0.905**	0.609**	-	-	-	-	-	-	-	-	-	-		-	-	-	-	-	-
DIAM_TR40	0.634**	-0.533*	0.545*	0.643**	0.422ns	0.412ns	0.614**	0.733**	-0.464ns	0.543*	0.763**	0.656**	-	-	-	-	-	-	-	-	-		-	-	-	-	-	-
BI40	0.451ns	-0.624**	0.124ns	0.485*	-0.007ns	-0.132ns	0.601*	0.62**	-0.853**	0.09ns	0.681**	-0.057ns	0.273ns	-	-	-	-	-	-	-	-		-	-	-	-	-	-
RL60	0.346ns	-0.308ns	0.354ns	0.348ns	0.283ns	0.431ns	0.32ns	0.731**	-0.53*	0.6*	0.722**	0.619**	0.769**	0.245ns	-	-	-	-	-	-	-		-	-	-	-	-	-
RD60	-0.223ns	0.405ns	0.026ns	-0.257ns	0.168ns	0.125ns	-0.449ns	-0.57*	0.897**	-0.084ns	-0.619**	0.042ns	-0.375ns	-0.745**	-0.581*	-	-	-	-	-	-		-	-	-	-	-	-
RV60	0.085ns	0.191ns	0.44ns	0.041ns	0.538*	0.637**	-0.24ns	0.35ns	0.172ns	0.733**	0.259ns	0.829**	0.44ns	-0.396ns	0.623**	0.179ns	-	-	-	-	-		-	-	-	-	-	-
FRL60	0.415ns	-0.431ns	0.325ns	0.429ns	0.216ns	0.349ns	0.462ns	0.757**	-0.639**	0.505*	0.773**	0.519*	0.796**	0.372ns	0.981**	-0.674**	0.473ns	-	-	-	-		-	-	-	-	-	-
TRL60	0.297ns	-0.025*	0.543*	0.267ns	0.623**	0.692**	0.008ns	0.353ns	0.117ns	0.579*	0.311ns	0.801**	0.542*	-0.339ns	0.554*	0.248ns	0.895**	0.449ns	-	-	-		-	-	-	-	-	-
DIAM_TR60	0.562*	-0.493ns	0.453ns	0.58*	0.345ns	0.4ns	0.578*	0.7**	-0.551*	0.443ns	0.74**	0.601*	0.856**	0.259ns	0.82**	-0.427ns	0.506*	0.844**	0.642**	-	-		-	-	-	-	-	-
BI60	0.079ns	-0.317ns	-0.145ns	0.105ns	-0.275ns	-0.222ns	0.308ns	0.503*	-0.74**	0.128ns	0.523*	-0.109ns	0.2ns	0.731**	0.422ns	-0.887**	-0.274ns	0.506*	-0.45ns	0.177ns	-		-	-	-	-	-	-
TOT_RL	0.929**	-0.808**	0.813**	0.926**	0.675**	0.378ns	0.782**	0.907**	-0.667**	0.635**	0.924**	0.65	0.785**	0.522*	0.646**	-0.431ns	0.288ns	0.694**	0.412ns	0.74**	0.284ns
TOT_VOL	0.674**	-0.333**	0.923**	0.625**	0.926**	0.659**	0.263ns	0.701**	-0.151ns	0.897**	0.627**	0.923**	0.598*	0.009ns	0.54*	0.034ns	0.721**	0.459ns	0.715**	0.528*	-0.117ns	0.753**	-	-	-	-	-	-
alpha_FRL_20_40	-0.756**	0.685**	-0.647**	-0.751**	-0.553*	-0.207ns	-0.649**	-0.151ns	0.008ns	-0.062ns	-0.198ns	-0.189ns	-0.315ns	-0.019ns	0.087ns	-0.227ns	0.098ns	0.024ns	-0.176ns	-0.204ns	0.302ns	-0.517*	-0.392ns	-	-	-	-	-
alpha_FRL_40_60	-0.5*	0.426ns	-0.43ns	-0.489*	-0.387ns	0.017ns	-0.367ns	-0.421ns	0.275ns	-0.322ns	-0.402ns	-0.192ns	0.013ns	-0.499*	0.28ns	-0.043ns	0.252ns	0.238ns	0.163ns	0.13ns	-0.075ns	-0.385ns	-0.298ns	0.278ns	-	-	-	-
alpha_TRL_20_40	-0.412ns	0.17*	-0.53*	-0.379ns	-0.58*	-0.201ns	-0.09ns	0.104ns	-0.154ns	0.039ns	0.106ns	0.042ns	0.256ns	0.016ns	0.411ns	-0.308ns	0.167ns	0.406ns	0.022ns	0.275ns	0.341ns	-0.151ns	-0.275ns	0.604**	0.344ns	-	-	-
alpha_TRL_40_60	-0.199ns	0.26ns	-0.154ns	-0.185ns	-0.064ns	0.244ns	-0.186ns	-0.312ns	0.33ns	-0.245ns	-0.27ns	0.014ns	0.111ns	-0.474ns	0.17ns	0.315ns	0.404ns	0.132ns	0.596*	0.32ns	-0.563*	-0.182ns	-0.07ns	0.02ns	0.606**	0.105ns	-	-
RED_TR_20_60	-0.398ns	0.517ns	-0.087ns	-0.44ns	0.083ns	0.243ns	-0.614**	-0.506*	0.639**	-0.13ns	-0.575*	-0.183ns	-0.631**	-0.358ns	-0.582*	0.535*	-0.113ns	-0.662**	-0.218ns	-0.791**	-0.336ns	-0.527*	-0.118ns	0.072ns	-0.131ns	-0.43ns	-0.176ns	-
SDW	-0.599**	0.697**	-0.342ns	-0.622**	-0.201ns	0.052ns	-0.742**	-0.151ns	0.199ns	0.055ns	-0.221ns	-0.074 ns	-0.384ns	-0.075ns	-0.014ns	-0.037ns	0.180ns	-0.105ns	-0.109ns	-0.328ns	0.152ns	-0.436ns	-0.152ns	0.780**	0.229ns	0.125ns	-0.042ns	0.378ns
